# Supplementary material for: Effect of cow-calf contact on cow motivation to reunite with their calf
Source: Sci Rep. 2020 Aug 28;10:14233. doi: 10.1038/s41598-020-70927-w (PMC7455555; doi:10.1038/s41598-020-70927-w)
Supplement: Supplementary file 3 — Supplementary Information 3. [file 41598_2020_70927_MOESM3_ESM.sas]

title 'maximum weight pushed';

FILENAME REFFILE '/folders/myshortcuts/SASdata/Margret/max weight.csv';

PROC IMPORT DATAFILE=REFFILE
	DBMS=CSV
	OUT=rawmax;
	GETNAMES=YES;
RUN;

data cleanmax;
	set rawmax;
	
	if cow=28 then delete; *calf was premature, never suckled*;
	if cow=5085 then delete; *calf started suckling through net half way trial*;
	if cow=1126 then delete; *excluded from due to failure to open gate during the second training phase*;
run;

proc format ;
  value treatment 1='Separated'
                  2='Non-suckled'
		  3='Suckled';
run;

proc sort;
	by treatment cow;
run;

proc print;
run;

proc univariate normal plot;
	format treatment treatment.;
	by treatment;
	var maxprice;
run;

proc means n mean stderr;
	format treatment treatment.;
	by treatment;
	var maxprice;
run;

proc glm;
title 'Effect for treatment on maxprice';
	format treatment treatment.;
	class treatment;
	model maxprice=  treatment;
	lsmeans treatment ; *1=separated 2=non-suckled 3=suckled;
	contrast "separated vs. non-suckled" treatment -1 1 0;
	contrast "separated vs. suckled" treatment -1 0 1;
	contrast "non-suckled vs. suckled" treatment 0 -1 1;
run; 

*=====================================================================*;

title 'Calf directed behaviour';

FILENAME REFFILE '/folders/myshortcuts/SASdata/Margret/behav.csv';

PROC IMPORT DATAFILE=REFFILE
	DBMS=CSV
	OUT=rawbehav;
	GETNAMES=YES;
RUN;

data cleanbehav;
	set rawbehav;

	if latencygate=300 then latencycontact=.; *latency to contact calf cannot be measured if cow does not open gate;
	if latencygate=300 then durationlick=.; *time licking calf cannot be measured if cow does not open gate;
	
	if cow=28 then delete; *calf was premature, different bond*;
	if cow=5085 then delete; *calf started suckling through net half way trial*;
run;

proc sort;
	by treatment cow day;
run;

proc print;
run;

proc summary data=cleanbehav;
	by treatment cow;
	var latencycontact durationlick;
	output out=mbehav mean=;
run;

proc print;
run;

proc format;
  value treatment 1='Separated'
                  2='Non-suckled'
		  3='Suckled';
run;

proc means n median p5 p95;
	format treatment treatment.;
	by treatment;
run;

proc univariate normal plot; 
	by treatment;
	var latencycontact durationlick;
run;
 
proc npar1way wilcoxon;
	class treatment;
	var latencycontact durationlick;
run; 
