# Supplementary material for: Effect of cow-calf contact on cow motivation to reunite with their calf
Source: Sci Rep. 2020 Aug 28;10:14233. doi: 10.1038/s41598-020-70927-w (PMC7455555; doi:10.1038/s41598-020-70927-w)
Supplement: Supplementary file 4 — Supplementary Information 4. [file 41598_2020_70927_MOESM4_ESM.ods]

## Sheet: ESM4_max_weight
cow	treatment	parity	DIM	maxprice	bodyweight
1126	1	5	10	0	690
2032	1	5	10	0	680
2051	1	5	14	45	720
3105	1	4	19	63	820
3108	1	4	12	18	700
4057	1	3	12	27	650
5013	1	2	9	0	680
5080	1	2	10	9	670
5095	1	2	13	18	640
5113	1	2	13	36	600
6079	1	1	8	0	535
115	2	6	11	18	690
1060	2	6	18	45	740
3099	2	4	14	36	790
4046	2	3	15	45	760
5082	2	2	13	27	710
5083	2	2	12	27	720
5085	2	2	18	90	650
5096	2	2	11	9	650
5112	2	2	17	9	585
5116	2	2	12	9	560
6088	2	1	11	18	550
28	3	7	17	90	770
119	3	5	13	36	730
3059	3	4	15	54	800
3068	3	4	14	27	750
3074	3	4	13	36	595
3080	3	4	18	90	750
3093	3	4	15	45	740
4079	3	3	11	18	700
5110	3	2	12	90	640
5114	3	2	18	54	630
6093	3	1	10	9	530
6097	3	1	17	45	640
