# Supplementary material for: Effect of cow-calf contact on cow motivation to reunite with their calf
Source: Sci Rep. 2020 Aug 28;10:14233. doi: 10.1038/s41598-020-70927-w (PMC7455555; doi:10.1038/s41598-020-70927-w)
Supplement: Supplementary file 5 — Supplementary Information 5. [file 41598_2020_70927_MOESM5_ESM.ods]

## Sheet: ESM5__behav
cow	day	treatment	weight	latencygate	latencycontact	durationlick
2051	1	1	2.3	10.54	8	85
2051	2	1	9	29.41	6	8
2051	3	1	18	41.66	6	78
2051	4	1	27	24.7	3	6
2051	5	1	36	27.58	6	70
2051	6	1	45	29.02	5	73
2051	7	1	54	300	120	0
2051	8	1	54	300	120	0
2051	9	1	54	300	120	0
3105	1	1	2.3	10.87	4	91
3105	2	1	9	11.2	6	28
3105	3	1	18	14.33	4	94
3105	4	1	27	11.84	4	72
3105	5	1	36	9.03	4	0
3105	6	1	45	207.81	8	100
3105	7	1	54	300	120	0
3105	8	1	54	252.03	5	97
3105	9	1	63	300	120	0
3105	10	1	63	300	120	0
3105	11	1	63	204.01	7	82
3105	12	1	72	300	120	0
3105	13	1	72	300	120	0
3105	14	1	72	300	120	0
3108	1	1	2.3	14.21	5	3
3108	2	1	9	15.89	12	0
3108	3	1	18	17.44	120	0
3108	4	1	27	300	120	0
3108	5	1	36	300	120	0
3108	6	1	36	300	120	0
3108	7	1	36	300	120	0
4057	1	1	2.3	12.61	8	27
4057	2	1	9	11.62	15	34
4057	3	1	18	13.65	7	73
4057	4	1	27	17.24	12	68
4057	5	1	36	300	120	0
4057	6	1	36	300	120	0
4057	7	1	36	300	120	0
5013	1	1	2.3	300	120	0
5013	2	1	2.3	300	120	0
5013	3	1	2.3	300	120	0
5080	1	1	2.3	37.13	5	69
5080	2	1	9	17.2	5	1
5080	3	1	18	300	120	0
5080	4	1	18	300	120	0
5080	5	1	18	300	120	0
5095	1	1	2.3	299.45	120	0
5095	2	1	9	300	120	0
5095	3	1	9	300	120	0
5095	4	1	9	101.77	120	0
5095	5	1	18		120	0
5095	6	1	27	300	120	0
5095	7	1	27	300	120	0
5095	8	1	27	300	120	0
5113	1	1	2.3	12.45	42	9
5113	2	1	9	12.21	6	17
5113	3	1	18	22.59	5	56
5113	4	1	27	17.37	5	97
5113	5	1	36	226.45	7	38
5113	6	1	45	300	120	0
5113	7	1	45	300	120	0
5113	8	1	45	300	120	0
6079	1	1	2.3	300	120	0
6079	2	1	2.3	300	120	0
6079	3	1	2.3	300	120	0
115	1	2	2.3	12.55	3	15
115	2	2	9	12.31	3	0
115	3	2	18	13.48	5	19
115	4	2	27	300	120	0
115	5	2	27	300	120	0
115	6	2	27	300	120	0
1060	1	2	2.3	11.24	7	5
1060	2	2	9	138.46	14	3
1060	3	2	18	300	120	0
1060	4	2	18	15.62	12	7
1060	5	2	27	14.23	4	0
1060	6	2	36	11.37	120	0
1060	7	2	45	300	120	0
1060	8	2	45	10.18	6	21
1060	9	2	54	300	120	0
1060	10	2	54	300	120	0
1060	11	2	54	300	120	0
3099	1	2	2.3	300	120	0
3099	2	2	2.3	13.09	4	0
3099	3	2	9	14.87	5	15
3099	4	2	18	11.12	6	16
3099	5	2	27	29.64	5	5
3099	6	2	36	14.45	24	47
3099	7	2	45	300	120	0
3099	8	2	45	300	120	0
3099	9	2	45	300	120	0
4046	1	2	2.3	7.93	13	12
4046	2	2	9	9.94	5	0
4046	3	2	18	9.78	9	72
4046	4	2	27	16.57
4046	5	2	36	8.53	15	78
4046	6	2	45	104.47	8	41
4046	7	2	54	300	120	0
4046	8	2	54	300	120	0
4046	9	2	54	300	120	0
5082	1	2	2.3	19.04	5	41
5082	2	2	9	90.05	6	0
5082	3	2	18	27.26	19	29
5082	4	2	27	103.5	12	36
5082	5	2	36	300	120	0
5082	6	2	36	300	120	0
5082	7	2	36	300	120	0
5083	1	2	2.3	10	4	42
5083	2	2	9	10.12	7	101
5083	3	2	18		4	116
5083	4	2	27	12.58	11	83
5083	5	2	36	300	120	0
5083	6	2	36	300	120	0
5083	7	2	36	300	120	0
5085	1	2	2.3	10.35	8	30
5085	2	2	9	14.06	120	0
5085	3	2	18	9.45	5	0
5085	4	2	27	39.25	111	9
5085	5	2	36	19.11	9	0
5085	6	2	45	114.9	41	40
5085	7	2	54	140.19	12	0
5085	8	2	63	67.47	20	10
5085	9	2	72	300	120	0
5085	10	2	72	300	120	0
5085	11	2	72	61.55	101	21
5085	12	2	81	184.97	120	0
5085	13	2	90	160.58	120	0
5096	1	2	2.3	8.74	115	0
5096	2	2	9	8.82	41	0
5096	3	2	18	300	120	0
5096	4	2	18	300	120	0
5096	5	2	18	300	120	0
5112	1	2	2.3	16.13	4	0
5112	2	2	9	300	120	0
5112	3	2	9	16.17	120	0
5112	4	2	18	300	120	0
5112	5	2	18	300	120	0
5112	6	2	18	300	120	0
5112	7	2	18	300	120	0
5116	1	2	2.3	298.37	7	28
5116	2	2	2.3	288.51	15	11
5116	3	2	9	106.32	96	20
5116	4	2	18	300	120	0
5116	5	2	18	300	120	0
5116	6	2	18	300	120	0
6088	1	2	2.3	11.19	4	1
6088	2	2	9	13.81	3	14
6088	3	2	18	61.33	8	48
6088	4	2	27	300	120	0
6088	5	2	27	300	120	0
6088	6	2	27	300	120	0
28	1	3	2.3	13.02	5	0
28	2	3	9	13.68	5	0
28	3	3	18	36.47	3	0
28	4	3	27	7.79
28	5	3	36	300	120	0
28	6	3	36	211.34	17	0
28	7	3	45	8.51	9	17
28	8	3	54	16.42	51	0
28	9	3	63	145.74	8	0
28	10	3	72	288.09	16	22
28	11	3	81	35.3	31	0
28	12	3	90	12.76	8	30
119	1	3	2.3	15.5	2	4
119	2	3	9	13.79	3	2
119	3	3	18	15.09	5	0
119	4	3	27	22.29	5	0
119	5	3	36	24.87	4	0
119	6	3	45	300	120	0
119	7	3	45	300	120	0
119	8	3	45	300	120	0
3059	1	3	2.3	17.38	5	17
3059	2	3	9	13.1	25	31
3059	3	3	18
3059	4	3	27	174.65	9	0
3059	5	3	36	92.57	23	0
3059	6	3	45	11.9	120	0
3059	7	3	54	15.78	26	95
3059	8	3	63	300	120	0
3059	9	3	63	300	120	0
3059	10	3	63	300	120	0
3068	1	3	2.3	36.21	8	0
3068	2	3	9	9.51	3	0
3068	3	3	18	243.43	3	51
3068	4	3	27	191.09	5	0
3068	5	3	36	300	120	0
3068	6	3	36	300	120	0
3068	7	3	36	300	120	0
3074	1	3	2.3	15.52	5	39
3074	2	3	9	31.15	9	52
3074	3	3	18	64.58	28	0
3074	4	3	27	16.81	14	0
3074	5	3	36	29.63	13	0
3074	6	3	45	300	120	0
3074	7	3	45	300	120	0
3074	8	3	45	300	120	0
3080	1	3	2.3	11.64
3080	2	3	9	12.08
3080	3	3	18	14.41
3080	4	3	27	11.4	120	0
3080	5	3	36	300	120	0
3080	6	3	36	300	120	0
3080	7	3	36	45.16	8	32
3080	8	3	45	99.95	4	80
3080	9	3	54	36.44	6	0
3080	10	3	63	12.99	120	0
3080	11	3	72	12.82	19	0
3080	12	3	81	33.08	120	0
3080	13	3	90	31.91	120	0
3093	1	3	2.3	11.56	3	98
3093	2	3	9	12.69	5	39
3093	3	3	18	14.53	9	15
3093	4	3	27	13.52	7	4
3093	5	3	36	17.99	4	0
3093	6	3	45	18	113	8
3093	7	3	54	300	120	0
3093	8	3	54	300	120	0
3093	9	3	54	300	120	0
4079	1	3	2.3	9.89	2	2
4079	2	3	9	10.16	3	41
4079	3	3	18	133.01	3	37
4079	4	3	27	300	120	0
4079	5	3	27	300	120	0
4079	6	3	27	300	120	0
5110	1	3	2.3	25.33	3	6
5110	2	3	9	53.89	3	7
5110	3	3	18	200.72	25	14
5110	4	3	27	20.58	5	29
5110	5	3	36	16.37	29	3
5110	6	3	45	138.1	7	19
5110	7	3	54	85.73	6	8
5110	8	3	63	30.12	8	1
5110	9	3	72	77.85	9	12
5110	10	3	81	106.39	31	0
5110	11	3	90	300	120	0
5110	12	3	90	172.07	120	0
5114	1	3	2.3	8.44	120	0
5114	2	3	9	7.74	120	0
5114	3	3	18	24.06	12	11
5114	4	3	27	10	37	20
5114	5	3	36	16.14	31	29
5114	6	3	45	8.36	19	12
5114	7	3	54	300	120	0
5114	8	3	54	300	120	0
5114	9	3	54	182.34	14	0
5114	10	3	63	300	120	0
5114	11	3	63	300	120	0
5114	12	3	63	300	120	0
6093	1	3	2.3	12.3	4	7
6093	2	3	9	17.31	7	14
6093	3	3	18	300	120	0
6093	4	3	18	300	120	0
6093	5	3	18	300	120	0
6097	1	3	2.3	11.26	3	18
6097	2	3	9	7.48	3	7
6097	3	3	18	5.79	2	7
6097	4	3	27	32.25	4	8
6097	5	3	36	7.34	3	13
6097	6	3	45	9.23	5	4
6097	7	3	54	300	120	0
6097	8	3	54	300	120	0
6097	9	3	54	300	120	0
